# Supplementary material for: PPIL2 is a target of the JAK2/STAT5 pathway and promotes myeloproliferation via degradation of p53
Source: J Clin Invest. 2025 May 8;135(13):e181394. doi: 10.1172/JCI181394 (PMC12208539; doi:10.1172/JCI181394)
Supplement: Supplemental table 1 [file jci-135-181394-s073.xlsx]

## Sheet: Samples Report for 22-2950 (2)
1	TRUE	Empty	RING-type E3 ubiquitin-protein ligase PPIL2 OS=Homo sapiens OX=9606 GN=PPIL2 PE=1 SV=1	Q13356	PPIL2	59 kDa		unknown	629
2	TRUE	Empty	Vimentin OS=Homo sapiens OX=9606 GN=VIM PE=1 SV=4	P08670	VIM	54 kDa	TRUE	unknown	61
3	TRUE	Empty	Heat shock 70 kDa protein 1A OS=Homo sapiens OX=9606 GN=HSPA1A PE=1 SV=1	P0DMV8 (+1)	HSPA1A	70 kDa	TRUE	unknown	37
4	TRUE	Empty	Insulin-like growth factor 2 mRNA-binding protein 1 OS=Homo sapiens OX=9606 GN=IGF2BP1 PE=1 SV=2	Q9NZI8	IGF2BP1	63 kDa	TRUE	unknown	36
5	TRUE	Empty	Heat shock cognate 71 kDa protein OS=Homo sapiens OX=9606 GN=HSPA8 PE=1 SV=1	P11142	HSPA8	71 kDa	TRUE	unknown	33
6	TRUE	Empty	RNA-binding protein 14 OS=Homo sapiens OX=9606 GN=RBM14 PE=1 SV=2	Q96PK6	RBM14	69 kDa		unknown	27
7	TRUE	Empty	Insulin-like growth factor 2 mRNA-binding protein 3 OS=Homo sapiens OX=9606 GN=IGF2BP3 PE=1 SV=2	O00425	IGF2BP3	64 kDa	TRUE	unknown	28
8	TRUE	Empty	Polyadenylate-binding protein 1 OS=Homo sapiens OX=9606 GN=PABPC1 PE=1 SV=2	P11940	PABPC1	71 kDa	TRUE	unknown	26
9	TRUE	Empty	ATP-dependent RNA helicase DDX3X OS=Homo sapiens OX=9606 GN=DDX3X PE=1 SV=3	O00571	DDX3X	73 kDa		unknown	25
10	TRUE	Empty	Tubulin beta chain OS=Homo sapiens OX=9606 GN=TUBB PE=1 SV=2	P07437	TUBB	50 kDa	TRUE	unknown	24
11	TRUE	Empty	Non-POU domain-containing octamer-binding protein OS=Homo sapiens OX=9606 GN=NONO PE=1 SV=4	Q15233	NONO	54 kDa	TRUE	unknown	20
12	TRUE	Empty	Actin, cytoplasmic 1 OS=Homo sapiens OX=9606 GN=ACTB PE=1 SV=1	P60709 (+1)	ACTB	42 kDa		unknown	24
13	TRUE	Empty	Tubulin alpha-1C chain OS=Homo sapiens OX=9606 GN=TUBA1C PE=1 SV=1	Q9BQE3	TUBA1C	50 kDa	TRUE	unknown	21
14	TRUE	Empty	Probable ATP-dependent RNA helicase DDX17 OS=Homo sapiens OX=9606 GN=DDX17 PE=1 SV=2	Q92841	DDX17	80 kDa	TRUE	unknown	19
15	TRUE	Empty	Guanine nucleotide-binding protein-like 3 OS=Homo sapiens OX=9606 GN=GNL3 PE=1 SV=2	Q9BVP2	GNL3	62 kDa		unknown	17
16	TRUE	Empty	Keratin, type I cytoskeletal 10 OS=Homo sapiens OX=9606 GN=KRT10 PE=1 SV=6	P13645	KRT10	59 kDa		unknown	19
17	TRUE	Empty	Heat shock 70 kDa protein 1-like OS=Homo sapiens OX=9606 GN=HSPA1L PE=1 SV=2	P34931	HSPA1L	70 kDa	TRUE	unknown	19
18	TRUE	Empty	Probable ATP-dependent RNA helicase DDX5 OS=Homo sapiens OX=9606 GN=DDX5 PE=1 SV=1	P17844	DDX5	69 kDa	TRUE	unknown	16
19	TRUE	Empty	Splicing factor, proline- and glutamine-rich OS=Homo sapiens OX=9606 GN=SFPQ PE=1 SV=2	P23246	SFPQ	76 kDa	TRUE	unknown	16
20	TRUE	Empty	Polyadenylate-binding protein 4 OS=Homo sapiens OX=9606 GN=PABPC4 PE=1 SV=1	Q13310	PABPC4	71 kDa	TRUE	unknown	18
21	TRUE	Empty	Keratin, type II cytoskeletal 1 OS=Homo sapiens OX=9606 GN=KRT1 PE=1 SV=6	P04264	KRT1	66 kDa	TRUE	unknown	18
22	TRUE	Empty	Keratin, type II cytoskeletal 2 epidermal OS=Homo sapiens OX=9606 GN=KRT2 PE=1 SV=2	P35908	KRT2	65 kDa	TRUE	unknown	14
23	TRUE	Empty	Crooked neck-like protein 1 OS=Homo sapiens OX=9606 GN=CRNKL1 PE=1 SV=4	Q9BZJ0	CRNKL1	100 kDa		unknown	14
24	TRUE	Empty	Endoplasmic reticulum chaperone BiP OS=Homo sapiens OX=9606 GN=HSPA5 PE=1 SV=2	P11021	HSPA5	72 kDa	TRUE	unknown	15
25	TRUE	Empty	Pescadillo homolog OS=Homo sapiens OX=9606 GN=PES1 PE=1 SV=1	O00541	PES1	68 kDa		unknown	12
26	TRUE	Empty	Protein regulator of cytokinesis 1 OS=Homo sapiens OX=9606 GN=PRC1 PE=1 SV=2	O43663	PRC1	72 kDa		unknown	11
27	TRUE	Empty	Fragile X mental retardation syndrome-related protein 2 OS=Homo sapiens OX=9606 GN=FXR2 PE=1 SV=2	P51116	FXR2	74 kDa	TRUE	unknown	11
28	TRUE	Empty	Heterogeneous nuclear ribonucleoprotein M OS=Homo sapiens OX=9606 GN=HNRNPM PE=1 SV=3	P52272	HNRNPM	78 kDa		unknown	12
29	TRUE	Empty	Elongation factor 1-alpha 1 OS=Homo sapiens OX=9606 GN=EEF1A1 PE=1 SV=1	P68104 (+1)	EEF1A1	50 kDa		unknown	11
30	TRUE	Empty	Insulin-like growth factor 2 mRNA-binding protein 2 OS=Homo sapiens OX=9606 GN=IGF2BP2 PE=1 SV=2	Q9Y6M1	IGF2BP2	66 kDa	TRUE	unknown	11
31	TRUE	Empty	Heterogeneous nuclear ribonucleoprotein K OS=Homo sapiens OX=9606 GN=HNRNPK PE=1 SV=1	P61978	HNRNPK	51 kDa		unknown	10
32	TRUE	Empty	RNA-binding protein 39 OS=Homo sapiens OX=9606 GN=RBM39 PE=1 SV=2	Q14498	RBM39	59 kDa		unknown	9
33	TRUE	Empty	Heterogeneous nuclear ribonucleoprotein H OS=Homo sapiens OX=9606 GN=HNRNPH1 PE=1 SV=4	P31943	HNRNPH1	49 kDa		unknown	9
34	TRUE	Empty	40S ribosomal protein S5 OS=Homo sapiens OX=9606 GN=RPS5 PE=1 SV=4	P46782	RPS5	23 kDa		unknown	8
35	TRUE	Empty	Stress-70 protein, mitochondrial OS=Homo sapiens OX=9606 GN=HSPA9 PE=1 SV=2	P38646	HSPA9	74 kDa		unknown	9
36	TRUE	Empty	Fragile X mental retardation syndrome-related protein 1 OS=Homo sapiens OX=9606 GN=FXR1 PE=1 SV=3	P51114	FXR1	70 kDa	TRUE	unknown	8
37	TRUE	Empty	Pre-mRNA-processing factor 19 OS=Homo sapiens OX=9606 GN=PRPF19 PE=1 SV=1	Q9UMS4	PRPF19	55 kDa		unknown	8
38	TRUE	Empty	Myosin-9 OS=Homo sapiens OX=9606 GN=MYH9 PE=1 SV=4	P35579	MYH9	227 kDa		unknown	7
39	TRUE	Empty	SNW domain-containing protein 1 OS=Homo sapiens OX=9606 GN=SNW1 PE=1 SV=1	Q13573	SNW1	61 kDa		unknown	7
40	TRUE	Empty	Probable ATP-dependent RNA helicase DHX35 OS=Homo sapiens OX=9606 GN=DHX35 PE=1 SV=2	Q9H5Z1	DHX35	79 kDa		unknown	6
41	TRUE	Empty	Something about silencing protein 10 OS=Homo sapiens OX=9606 GN=UTP3 PE=1 SV=1	Q9NQZ2	UTP3	55 kDa		unknown	6
42	TRUE	Empty	ATPase family AAA domain-containing protein 3A OS=Homo sapiens OX=9606 GN=ATAD3A PE=1 SV=2	Q9NVI7	ATAD3A	71 kDa	TRUE	unknown	7
43	TRUE	Empty	ATPase family AAA domain-containing protein 3B OS=Homo sapiens OX=9606 GN=ATAD3B PE=1 SV=1	Q5T9A4	ATAD3B	73 kDa	TRUE	unknown	7
44	TRUE	Empty	60 kDa heat shock protein, mitochondrial OS=Homo sapiens OX=9606 GN=HSPD1 PE=1 SV=2	P10809	HSPD1	61 kDa		unknown	6
45	TRUE	Empty	40S ribosomal protein S3 OS=Homo sapiens OX=9606 GN=RPS3 PE=1 SV=2	P23396	RPS3	27 kDa		unknown	4
46	TRUE	Empty	Mannosyl-oligosaccharide glucosidase OS=Homo sapiens OX=9606 GN=MOGS PE=1 SV=5	Q13724	MOGS	92 kDa		unknown	6
47	TRUE	Empty	Pre-mRNA-splicing factor SYF1 OS=Homo sapiens OX=9606 GN=XAB2 PE=1 SV=2	Q9HCS7	XAB2	100 kDa		unknown	6
48	TRUE	Empty	Probable ATP-dependent RNA helicase DDX41 OS=Homo sapiens OX=9606 GN=DDX41 PE=1 SV=2	Q9UJV9	DDX41	70 kDa		unknown	7
49	TRUE	Empty	Cellular tumor antigen p53 OS=Homo sapiens OX=9606 GN=TP53 PE=1 SV=4	P04637	TP53	44 kDa		unknown	6
50	TRUE	Empty	X-ray repair cross-complementing protein 6 OS=Homo sapiens OX=9606 GN=XRCC6 PE=1 SV=2	P12956	XRCC6	70 kDa		unknown	5
51	TRUE	Empty	Histone H1.2 OS=Homo sapiens OX=9606 GN=H1-2 PE=1 SV=2	P16403	H1-2	21 kDa		unknown	6
52	TRUE	Empty	Heat shock protein HSP 90-alpha OS=Homo sapiens OX=9606 GN=HSP90AA1 PE=1 SV=5	P07900	HSP90AA1	85 kDa	TRUE	unknown	3
53	TRUE	Empty	Poly [ADP-ribose] polymerase 2 OS=Homo sapiens OX=9606 GN=PARP2 PE=1 SV=2	Q9UGN5	PARP2	66 kDa		unknown	6
54	TRUE	Empty	Lamin-B1 OS=Homo sapiens OX=9606 GN=LMNB1 PE=1 SV=2	P20700	LMNB1	66 kDa		unknown	5
55	TRUE	Empty	Regulator of nonsense transcripts 3B OS=Homo sapiens OX=9606 GN=UPF3B PE=1 SV=1	Q9BZI7	UPF3B	58 kDa		unknown	5
56	TRUE	Empty	Putative RNA-binding protein Luc7-like 2 OS=Homo sapiens OX=9606 GN=LUC7L2 PE=1 SV=2	Q9Y383	LUC7L2	47 kDa		unknown	5
57	TRUE	Empty	Protein RCC2 OS=Homo sapiens OX=9606 GN=RCC2 PE=1 SV=2	Q9P258	RCC2	56 kDa		unknown	4
58	TRUE	Empty	Ras GTPase-activating protein-binding protein 2 OS=Homo sapiens OX=9606 GN=G3BP2 PE=1 SV=2	Q9UN86	G3BP2	54 kDa		unknown	3
59	TRUE	Empty	Dolichyl-diphosphooligosaccharide--protein glycosyltransferase subunit 1 OS=Homo sapiens OX=9606 GN=RPN1 PE=1 SV=1	P04843	RPN1	69 kDa		unknown	4
60	TRUE	Empty	Lamina-associated polypeptide 2, isoform alpha OS=Homo sapiens OX=9606 GN=TMPO PE=1 SV=2	P42166	TMPO	75 kDa		unknown	4
61	TRUE	Empty	GTP-binding protein 4 OS=Homo sapiens OX=9606 GN=GTPBP4 PE=1 SV=3	Q9BZE4	GTPBP4	74 kDa		unknown	4
62	TRUE	Empty	Poly(U)-binding-splicing factor PUF60 OS=Homo sapiens OX=9606 GN=PUF60 PE=1 SV=1	Q9UHX1	PUF60	60 kDa		unknown	3
63	TRUE	Empty	60S ribosomal protein L11 OS=Homo sapiens OX=9606 GN=RPL11 PE=1 SV=2	P62913	RPL11	20 kDa		unknown	3
64	TRUE	Empty	Heterogeneous nuclear ribonucleoprotein L OS=Homo sapiens OX=9606 GN=HNRNPL PE=1 SV=2	P14866	HNRNPL	64 kDa		unknown	3
65	TRUE	Empty	Far upstream element-binding protein 2 OS=Homo sapiens OX=9606 GN=KHSRP PE=1 SV=4	Q92945	KHSRP	73 kDa		unknown	3
66	TRUE	Empty	T-complex protein 1 subunit delta OS=Homo sapiens OX=9606 GN=CCT4 PE=1 SV=4	P50991	CCT4	58 kDa		unknown	4
67	TRUE	Empty	Plasminogen activator inhibitor 1 RNA-binding protein OS=Homo sapiens OX=9606 GN=SERBP1 PE=1 SV=2	Q8NC51	SERBP1	45 kDa		unknown	4
68	TRUE	Empty	Calcium-binding mitochondrial carrier protein Aralar2 OS=Homo sapiens OX=9606 GN=SLC25A13 PE=1 SV=2	Q9UJS0	SLC25A13	74 kDa		unknown	3
69	TRUE	Empty	Synaptic functional regulator FMR1 OS=Homo sapiens OX=9606 GN=FMR1 PE=1 SV=1	Q06787	FMR1	71 kDa	TRUE	unknown	4
70	TRUE	Empty	Poly(rC)-binding protein 1 OS=Homo sapiens OX=9606 GN=PCBP1 PE=1 SV=2	Q15365	PCBP1	37 kDa	TRUE	unknown	3
71	TRUE	Empty	Nuclear fragile X mental retardation-interacting protein 2 OS=Homo sapiens OX=9606 GN=NUFIP2 PE=1 SV=1	Q7Z417	NUFIP2	76 kDa		unknown	3
72	TRUE	Empty	Heterogeneous nuclear ribonucleoprotein R OS=Homo sapiens OX=9606 GN=HNRNPR PE=1 SV=1	O43390	HNRNPR	71 kDa		unknown	3
73	TRUE	Empty	ADP/ATP translocase 2 OS=Homo sapiens OX=9606 GN=SLC25A5 PE=1 SV=7	P05141	SLC25A5	33 kDa		unknown	3
74	TRUE	Empty	Far upstream element-binding protein 3 OS=Homo sapiens OX=9606 GN=FUBP3 PE=1 SV=2	Q96I24	FUBP3	62 kDa		unknown	2
75	TRUE	Empty	D-3-phosphoglycerate dehydrogenase OS=Homo sapiens OX=9606 GN=PHGDH PE=1 SV=4	O43175	PHGDH	57 kDa		unknown	2
76	TRUE	Empty	Protein 4.1 OS=Homo sapiens OX=9606 GN=EPB41 PE=1 SV=4	P11171	EPB41	97 kDa		unknown	2
77	TRUE	Empty	KH domain-containing, RNA-binding, signal transduction-associated protein 1 OS=Homo sapiens OX=9606 GN=KHDRBS1 PE=1 SV=1	Q07666	KHDRBS1	48 kDa		unknown	3
78	TRUE	Empty	Trifunctional enzyme subunit alpha, mitochondrial OS=Homo sapiens OX=9606 GN=HADHA PE=1 SV=2	P40939	HADHA	83 kDa		unknown	2
79	TRUE	Empty	40S ribosomal protein S25 OS=Homo sapiens OX=9606 GN=RPS25 PE=1 SV=1	P62851	RPS25	14 kDa		unknown	3
80	TRUE	Empty	ATP-binding cassette sub-family F member 2 OS=Homo sapiens OX=9606 GN=ABCF2 PE=1 SV=2	Q9UG63	ABCF2	71 kDa		unknown	3
81	TRUE	Empty	1-phosphatidylinositol 4,5-bisphosphate phosphodiesterase delta-3 OS=Homo sapiens OX=9606 GN=PLCD3 PE=1 SV=3	Q8N3E9	PLCD3	89 kDa		unknown	2
82	TRUE	Empty	ATP-dependent RNA helicase DDX18 OS=Homo sapiens OX=9606 GN=DDX18 PE=1 SV=2	Q9NVP1	DDX18	75 kDa		unknown	3
83	TRUE	Empty	ATP synthase subunit beta, mitochondrial OS=Homo sapiens OX=9606 GN=ATP5F1B PE=1 SV=3	P06576	ATP5F1B	57 kDa		unknown	2
84	TRUE	Empty	ATP synthase subunit alpha, mitochondrial OS=Homo sapiens OX=9606 GN=ATP5F1A PE=1 SV=1	P25705	ATP5F1A	60 kDa		unknown	2
85	TRUE	Empty	T-complex protein 1 subunit gamma OS=Homo sapiens OX=9606 GN=CCT3 PE=1 SV=4	P49368	CCT3	61 kDa		unknown	2
86	TRUE	Empty	40S ribosomal protein S17 OS=Homo sapiens OX=9606 GN=RPS17 PE=1 SV=2	P08708	RPS17	16 kDa		unknown	2
87	TRUE	Empty	Polyubiquitin-B OS=Homo sapiens OX=9606 GN=UBB PE=1 SV=1	P0CG47 (+3)	UBB	26 kDa		unknown	2
88	TRUE	Empty	Multiple myeloma tumor-associated protein 2 OS=Homo sapiens OX=9606 GN=MMTAG2 PE=1 SV=1	Q9BU76	MMTAG2	29 kDa		unknown	2
89	TRUE	Empty	X-ray repair cross-complementing protein 5 OS=Homo sapiens OX=9606 GN=XRCC5 PE=1 SV=3	P13010	XRCC5	83 kDa		unknown	2
90	TRUE	Empty	Pre-mRNA 3'-end-processing factor FIP1 OS=Homo sapiens OX=9606 GN=FIP1L1 PE=1 SV=1	Q6UN15	FIP1L1	67 kDa		unknown	2
91	TRUE	Empty	60S ribosomal protein L23 OS=Homo sapiens OX=9606 GN=RPL23 PE=1 SV=1	P62829	RPL23	15 kDa		unknown	2
92	TRUE	Empty	Double-strand break repair protein MRE11 OS=Homo sapiens OX=9606 GN=MRE11 PE=1 SV=3	P49959	MRE11	81 kDa		unknown	2
93	TRUE	Empty	MICOS complex subunit MIC60 OS=Homo sapiens OX=9606 GN=IMMT PE=1 SV=1	Q16891	IMMT	84 kDa		unknown	2
94	TRUE	Empty	Polypyrimidine tract-binding protein 1 OS=Homo sapiens OX=9606 GN=PTBP1 PE=1 SV=1	P26599	PTBP1	57 kDa		unknown	2
