# Supplementary material for: PPIL2 is a target of the JAK2/STAT5 pathway and promotes myeloproliferation via degradation of p53
Source: J Clin Invest. 2025 May 8;135(13):e181394. doi: 10.1172/JCI181394 (PMC12208539; doi:10.1172/JCI181394)
Supplement: Supplemental table 2 [file jci-135-181394-s074.xlsx]

## Sheet: Primers
Supplementary Table S2. Supplementary materials. List of primers (first sheet), antibodies for western blot (second sheet) and inhibitos (third sheet) used in this study.
	Gene	Forward (5'-3')	Reverse (5'-3')
sgRNA Oligos	Human PPIL2 sgRNA oligo-1	CACCGTCTTACCTGCAGTGGTCAAA	AAACTTTGACCACTGCAGGTAAGAC
	Human PPIL2 sgRNA oligo-2	CACCGTACGGGACCAACCCCAGCAA	AAACTTGCTGGGGTTGGTCCCGTAC
	Mouse Ppil2 sgRNA oligo-1	CACCGCCCACTCACCGCATTCAGT	AAACACTGAATGCGGTGAGTGGGC
	Mouse Ppil2 sgRNA oligo-2	CACCGTGTCCTGATGGCCACAATA	AAACTATTGTGGCCATCAGGACAC
	Human MDM2 sgRNA oligo-1	CACCGCTTGGTAGTAGTCAATCAGC	AAACGCTGATTGACTACTACCAAGC
	Human MDM2 sgRNA oligo-2	CACCGATCGTTTAGTCATAATATAC	AAACGTATATTATGACTAAACGATC
	Rosa26-gRNA	Addgene #196138
qRT-PCR	Human PPIL2	ATTGCGCAGGAGCGGAAGACAC	GGCTGCTGGGTTGATGTACTTGC
	Mouse Ppil2	GTGGAGAGTCATTCTGGGGCAAG	AACTGAGATTTGTTGGTGTTGGGC
	Human p53	CCCAAGCAATGGATGATTTGA	GGCATTCTGGGAGCTTCATCT
	Mouse p53	CACGTACTCTCCTCCCCTCAAT	AACTGCACAGGGCACGTCTT
	ChIP-Ppil2 promoter	TAGGACCCCATACTGGGCAGGCGAT	AGTTCCGTGACCACTTCCGGGTT
	18s	GCAATTATTCCCCATGAACG	GGCCTCACTAAACCATCCAA
For plasmids construction	pCMV-Flag-PPIL2	GGAATTCATGGGGAAGCGACAGCACCAAAA	CCGCTCGAGCTACCAGGAGCTGAAGTCCCCAA
	pCMV-Flag-PPIL2T55W	GTCTACCCAGTCTGCCGTCCCGATGGCATCGTC	GACGATGCCATCGGGACGGCAGACTGGGTAGAC
	pGL3-basic-PPIL2	TACAAATGGCATTTAAAATTAGGAGCC	GGCGGCGGCGACTAGCGAGCACGAAAA
	pGL3-basic-PPIL2Mut	GAACCACGCACGACCCTTAACAGGCGC	GCGCCTGTTAAGGGTCGTGCGTGGTTC
	pGEX6p-3-HPPIL2 (1-435aa)	CGGGATCCATGGGGAAGCGACAGCACCAAAAGGACAA	CCGCTCGAGCTACCAGGAGCTGAAGTCCCCAA
	pGEX6p-3-HPPIL2 (1-110aa)	TTCCAGGGGCCCCTGGGATCCATGGGGAAGCGACAGCAC	GTCACGATGCGGCCGCTCGAGCTAGAACACGGTAAACAG
	pGEX6p-3-HPPIL2 (275-435aa)	TTCCAGGGGCCCCTGGGATCCATGTTTGTGAAGAAGAAG	GTCACGATGCGGCCGCTCGAGCTACACGAACACTGTAGT
	pET15b-p53 (1-97aa)	GTGCCGCGCGGCAGCCATATGATGGAGGAGCCGCAGTCA	GCTTTGTTAGCAGCCGGATCCTCAGACAGAAGATGACAG
	pET15b-p53 (98-292aa)	GTGCCGCGCGGCAGCCATATGATGCCTTCCCAGAAAACC	GCTTTGTTAGCAGCCGGATCCTCATTTCTTGCGGAGATT
	pET15b-p53 (292-393aa)	GTGCCGCGCGGCAGCCATATGATGGGGGAGCCTCACCAC	GCTTTGTTAGCAGCCGGATCCTCAGTCTGAGTCAGGCCC

## Sheet: Antibodies
Antibody	Brand	Reference	Concentration
PPIL2	Proteintech	12590-2-AP	1:1000
p53	Cell Signaling Technology	#2524	1:1000
PLEK2	Proteintech	11685-1-AP	1:500
MDM2	Cell Signaling Technology	#86934	1:500
TRIM25	Cell Signaling Technology	#13773	1:500
HSC70	Santa Cruz Biotechnology	sc-7298	1:1000
β-Actin	Cell Signaling Technology	#3700	1:1000
Fibrillarin	Cell Signaling Technology	#2639	1:1000
Vimentin	Cell Signaling Technology	#5741	1:500
ZBP1	Cell Signaling Technology	#60968	1:500
p-STAT5	Cell Signaling Technology	#9359	1:500
STAT5	Cell Signaling Technology	#25656	1:500
p-AKT	Cell Signaling Technology	#4060	1:500
AKT	Cell Signaling Technology	#9272	1:500
Caspase 3	Cell Signaling Technology	#9664	1:500
γ-H2AX	Abcam	ab11175	1:500
p21	Invitrogen	MA5-31479	1:500
Ubiquitin	Cell Signaling Technology	#20326	1:1000
Flag	Cell Signaling Technology	#14793	1:1000
HA	Cell Signaling Technology	#3724	1:1000
V5	Cell Signaling Technology	#13202	1:1000
GST	Cell Signaling Technology	#2622	1:1000
His	Cell Signaling Technology	#12698	1:1000
UEAI	Vector Laboratories	B0-1065-2	1:300
CD45	Thermo Fisher Scientific	2442887	1:300
CD271	Thermo Fisher Scientific	2504945	1:250
CD71	Thermo Fisher Scientific	14-0719-82	1:300
DAPI	Thermo Fisher Scientific	62248	1:500
Anti-mouse IgG (HRP-linked)	Cell Signaling Technology	7076S	1:5000
Anti-rabbit IgG (HRP-linked)	Cell Signaling Technology	7074S	1:5000
Goat anti-Mouse IgG2a (Alexa 488)	Thermo Fisher Scientific	14-0719-82	1:300
Goat anti-Mouse IgG1 (Alexa Fluor® 568)	Thermo Fisher Scientific	A-21124	1:300
Goat anti-Mouse IgG (H+L) (Alexa Fluor® 488)	Thermo Fisher Scientific	A-11001	1:300
Streptavidin, Alexa Fluor® 568 conjugate	Thermo Fisher Scientific	S-11226	1:300
Goat anti-Rabbit IgG (H+L) (Alexa Fluor® 647)	Thermo Fisher Scientific	A-21244	1:300

## Sheet: Inhibitors
Inhibitors	Brand	Reference
Cyclosporin A (CsA)	Selleckchem	S2286
Rg-7112	Selleckchem	S7030
Nutlin-3a	Selleckchem	S8059
Ruxolitinib	Selleckchem	S1378
STAT5-IN-1	Selleckchem	S6784
SH-4-54	Selleckchem	S7337
Z-VAD-FMK	Selleckchem	187389-52-2
