# Supplementary material for: PPIL2 is a target of the JAK2/STAT5 pathway and promotes myeloproliferation via degradation of p53
Source: J Clin Invest. 2025 May 8;135(13):e181394. doi: 10.1172/JCI181394 (PMC12208539; doi:10.1172/JCI181394)
Supplement: Supporting data values [file jci-135-181394-s075.xlsx]

## Sheet: Fig. 1C
	CD34	BFU-E	CFU-E	Pro	early Baso	late Baso	Poly	Ortho
PPIL2 mean value in human erythrocyte	1176.59	2086.23	2432.81	3170.37	3253.39	3019.65	1497.06	481.918
	T0	T12	T24	T36	T48	T60
Ppil2 mean value in mouse erythrocyte	40100	52000	38000	30000	19700	10790

## Sheet: Fig. 1G
		sgControl		sgPPIL2-1		sgPPIL2-2
	D4	0.51	0.5	0.52	0.51	0.5	0.5
	D7	18.3	25.35	9.31	11.32	9.15	12.1
Cell number (*106)	D9	49.5	40.9	19.5	12.31	20.1	15.2
	D11	68.6	98.5	30.51	28.52	34	25.2
	D13	130	152	38	45	48.3	40.6

## Sheet: Fig. 1I
		Control			sgPPIL2-1			sgPPIL2-2
Apoptosis (%)	D9	1.76	1.04	2.36	27.53	25.26	24.75	31.29	33.63	30.64
	D13	3.08	4.64	4.85	36.15	35.63	34.52	40.58	39.63	42.74

## Sheet: Fig. 1K
	Control			sgPpil2-1			sgPpil2-2
Cell number (*106)	6.46	4.53	5.92	2.16	3.36	2.76	0.838	1.49	1.21

## Sheet: Fig. 1L
		Control			sgPpil2-1			sgPpil2-2
% population	Ter119+ CD71+	37.5	56.3	42.7	28.9	30.6	26.5	22.1	22.2	24.7
	Ter119+ CD71-	16.07	12.28	13.47	5.33	7.05	5.32	4.59	5.38	5.22

## Sheet: Fig. 1M
	Control			sgPPIL2-1			sgPPIL2-2
Apoptosis (%)	10.9	11.4	16.6	27.5	22.6	24.5	33.9	36.2	34.1

## Sheet: Fig. 2H
	CHX treatment (h)	Control	Flag-PPIL2
	0	1	1
p53 relative levels	2	0.925	0.491
	4	0.75	0.245

## Sheet: Fig. 2O
	WT+Control	5.1	5.4	5.6
	WT+sgPpil2	2.62	3.08	3.16
Cell number (*106)	p53-/-+Control	8.71	7.62	6.99
	p53-/-+sgPpil2	7.08	8.16	6.53

## Sheet: Fig. 3B
			SCF			EPO
	0h	1.03306	0.960995	1.00728	1.18554	0.866425	0.973541
Ppil2 mRNA expression	4h	0.19343	0.219714	0.259482	4.5733	5.67226	5.81215
	8h	0.211185	0.251331	0.197978	9.74815	9.5429	11.294

## Sheet: Fig. 3D
	Ruxolitinib (μM)
	0	0.946307	1.33155	0.969979
Ppil2 mRNA expression	1	0.641471	0.53579	0.553336
	2	0.48789	0.482485	0.429914
	4	0.321463	0.309565	0.390717

[truncated: 36 more sheets: Fig. 3F, Fig. 3H, Fig. 3J, Fig. 3K, Fig. 3N, Fig. 3O, Fig. 3P, Fig. 3Q, Fig. 4C, Fig. 4D, Fig. 4G, Fig. 4H, Fig. 4I, Fig. 5A, Fig. 5B, Fig. 5H, Fig. 5I, Fig. 6C, Fig. 6D, Fig. 6E …]
